# Supplementary material for: Martensitic Transformation and Strengthening Mechanism in a 304 Stainless Steel Subjected to Wire Drawing
Source: Materials (Basel). 2026 Jun 5;19(11):2412. doi: 10.3390/ma19112412 (PMC13258671; doi:10.3390/ma19112412)
Supplement: Supplementary file 1 [file materials-19-02412-s001.zip]

Archive with 1 entries (1 files):
- materials-4331077-supplementary.pdf
